# Supplementary material for: Antitubercular Activity of 7-Methyljuglone-Loaded Poly-(Lactide Co-Glycolide) Nanoparticles
Source: Pharmaceutics. 2024 Nov 20;16(11):1477. doi: 10.3390/pharmaceutics16111477 (PMC11597334; doi:10.3390/pharmaceutics16111477)
Supplement: Supplementary file 1 [file pharmaceutics-16-01477-s001.zip]

Archive with 1 entries (1 files):
- pharmaceutics-3279303-supplementary.pdf
